# Supplementary material for: Borneo coral reefs subject to high sediment loads show evidence of resilience to various environmental stressors
Source: PeerJ. 2019 Aug 14;7:e7382. doi: 10.7717/peerj.7382 (PMC6698134; doi:10.7717/peerj.7382)
Supplement: Supplemental Information 11 [file peerj-07-7382-s011.xlsx]

## Sheet: Siwa T1 2016
	Bleaching
Genus	Whole BL	Partial BL	Focal BL	Non Focal	Scars	Pigmentation	Trematodiasis	Bioerosion	Disease	Mucus	Healthy	Total number
Acropora	0	1	0	0	0	0	0	0	0	0	8	9
Montipora	0	3	0	0	0	0	0	0	0	0	9	12
Astreopora	0	0	0	0	0	0	0	0	0	0	0	0
Gardineroseris	0	0	0	0	0	0	0	0	0	0	0	0
Leptoseris	0	0	0	0	0	0	0	0	0	0	2	2
Pachyseris	0	2	0	0	0	0	0	0	0	0	0	2
Pavona	0	0	0	0	0	0	0	0	0	0	1	1
Turbinaria	0	0	0	0	0	0	0	0	0	0	0	0
Euphyllia	0	0	0	0	0	0	0	0	0	0	0	0
Physogyra	0	0	0	0	0	0	0	0	0	0	0	0
Plerogyra	0	0	0	0	0	0	0	0	0	0	0	0
Cyphastrea	0	0	0	0	0	0	0	0	0	0	8	8
Diploastrea	0	0	0	0	0	0	0	0	0	0	0	0
Echinopora	0	0	0	0	0	0	0	0	0	0	0	0
Favia	0	2	0	0	0	0	0	0	0	0	4	6
Favites	0	2	0	0	0	0	0	0	0	0	9	11
Goniastrea	0	0	0	0	0	0	0	0	0	0	0	0
Platygyra	0	0	0	0	0	0	0	0	0	0	4	4
Ctenactis	0	0	0	0	0	0	0	0	0	0	0	0
Fungia	0	0	0	0	0	0	0	0	0	0	0	0
Merulina	0	0	0	0	0	0	0	0	0	0	0	0
Lobophyllia	0	0	0	0	0	0	0	0	0	0	0	0
symphyllia	0	0	0	0	0	0	0	0	0	0	5	5
Galaxea	0	0	0	0	0	0	0	0	0	0	2	2
Echinophyllia	0	0	0	0	0	0	0	0	0	0	3	3
Mycedium	0	0	0	0	0	0	0	0	0	0	0	0
Pectinia	0	0	0	0	0	0	0	0	0	0	1	1
Pocillopora	0	0	0	0	0	0	0	0	0	0	2	2
Seriatopora	0	0	0	0	0	0	0	0	0	0	0	0
Stlyophora	0	0	0	0	0	0	0	0	0	0	0	0
Alveopora	0	0	0	0	0	0	0	0	0	0	0	0
Goniopora	0	0	0	0	0	0	0	0	0	0	0	0
Porites	0	1	0	1	4	3	0	0	1	0	4	14
Coscinaraea	0	0	0	0	0	0	0	0	0	0	0	0
Psammocora	0	0	0	0	0	0	0	0	0	0	0	0
Trachyphyllia	0	0	0	0	0	0	0	0	0	0	0	0
Hydrophora	0	0	0	0	0	0	0	0	0	0	0	0
Average number	0	11	0	1	4	3	0	0	1	0	62	82
Percentage	0	13.4146	0	1.21951	4.87805	3.65854	0	0	1.21951	0	75.6098

## Sheet: Siwa T2 2016
	Bleaching
Genus	Whole BL	Partial BL	Focal BL	Non Focal	Scars	Pigmentation	Trematodiasis	Bioerosion	Disease	Mucus	heakthy	Total number
Acropora	0	0	0	0	0	0	0	0	0	0	7	7
Montipora	0	0	0	0	1	0	0	0	0	0	12	13
Astreopora	0	0	0	0	0	0	0	0	0	0	0	0
Gardineroseris	0	0	0	0	0	0	0	0	0	0	0	0
Leptoseris	0	0	0	0	0	0	0	0	0	0	0	0
Pachyseris	0	0	0	0	0	0	0	0	0	0	0	0
Pavona	0	0	0	0	0	0	0	0	0	0	0	0
Turbinaria	0	0	0	0	0	0	0	0	0	0	0	0
Euphyllia	0	0	0	0	0	0	0	0	0	0	0	0
Physogyra	0	0	0	0	0	0	0	0	0	0	0	0
Plerogyra	0	0	0	0	0	0	0	0	0	0	0	0
Cyphastrea	0	0	0	0	0	0	0	0	0	0	0	0
Diploastrea	0	0	0	0	0	0	0	0	0	0	0	0
Echinopora	0	0	0	0	0	0	0	0	0	0	0	0
Favia	0	0	0	0	0	0	0	0	0	0	0	0
Favites	0	2	0	0	0	0	0	0	0	0	4	6
Goniastrea	0	0	0	0	0	0	0	0	0	0	5	5
Platygyra	0	0	0	0	0	0	0	0	0	0	0	0
Ctenactis	0	0	0	0	0	0	0	0	0	0	0	0
Fungia	0	0	0	0	0	0	0	0	0	0	0	0
Merulina	0	0	0	0	0	0	0	0	0	0	0	0
Lobophyllia	0	0	0	0	0	0	0	0	0	0	0	0
Symphllyia	0	0	0	0	0	0	0	0	0	0	1	1
Galaxea	0	0	0	0	0	0	0	0	0	0	0	0
Echinophyllia	0	0	0	0	0	0	0	0	0	0	0	0
Mycedium	0	0	0	0	0	0	0	0	0	0	0	0
Pectinia	0	0	0	0	0	0	0	0	0	0	0	0
Pocillopora	0	0	0	0	0	0	0	0	0	0	0	0
Seriatopora	0	0	0	0	0	0	0	0	0	0	0	0
Stlyophora	0	0	0	0	0	0	0	0	0	0	0	0
Alveopora	0	0	0	0	0	0	0	0	0	0	0	0
Goniopora	0	0	0	0	0	0	0	0	0	0	0	0
Porites	0	0	0	1	0	0	0	1	0	0	2	4
Coscinaraea	0	0	0	0	0	0	0	0	0	0	0	0
Psammocora	0	0	0	0	0	0	0	0	0	0	0	0
Trachyphyllia	0	0	0	0	0	0	0	0	0	0	0	0
Hydrophora	0	0	0	0	0	0	0	0	0	0	0	0
Average number	0	2	0	1	1	0	0	1	0	0	31	36
Percentage	0	5.55556	0	2.77778	2.77778	0	0	2.77778	0	0	86.1111

## Sheet: Siwa T3 2016
	Bleaching
Genus	Whole BL	Partial BL	Focal BL	Non Focal	Scars	Pigmentation	Trematodiasis	Bioerosion	Disease	Mucus	healthy	Total number
Acropora											1	1
Montipora											6	6
Astreopora												0
Gardineroseris											1	1
Leptoseris												0
Pachyseris											1	1
Pavona												0
Turbinaria												0
Euphyllia												0
Physogyra												0
Plerogyra												0
Cyphastrea		1									1	2
Diploastrea												0
Echinopora											1	1
Favia											4	4
Favites											9	9
Goniastrea												0
Platygyra											1	1
Ctenactis												0
Fungia												0
Merulina												0
Lobophyllia												0
Symphllyia											2	2
Galaxea												0
Echinophyllia											1	1
Mycedium												0
Pectinia												0
Pocillopora												0
Seriatopora												0
Stlyophora												0
Alveopora												0
Goniopora												0
Porites		1		1		3					11	16
Coscinaraea												0
Psammocora												0
Trachyphyllia												0
Hydrophora											2	2
Average number	0	2	0	1	0	3	0	0	0	0	41	47
Percentage	0	4.25532	0	2.12766	0	6.38298	0	0	0	0	87.234

## Sheet: Siwa T4 2016
	Bleaching
Genus	Whole BL	Partial BL	Focal BL	Non Focal	Scars	Pigmentation	Trematodiasis	Bioerosion	Disease	Mucus	Healthy	Total number
Acropora	0	0	0	0	0	0	0	0	0	0	2	2
Montipora	0	1	0	0	0	0	0	0	0	0	17	18
Astreopora	0	0	0	0	0	0	0	0	0	0	0	0
Gardineroseris	0	0	0	0	0	0	0	0	0	0	1	1
Leptoseris	0	0	0	0	0	0	0	0	0	0	0	0
Pachyseris	0	3	0	0	0	0	0	0	0	0	4	7
Pavona	0	0	0	0	0	0	0	0	0	0	0	0
Turbinaria	0	0	0	0	0	0	0	0	0	0	0	0
Euphyllia	0	0	0	0	0	0	0	0	0	0	0	0
Physogyra	0	0	0	0	0	0	0	0	0	0	0	0
Plerogyra	0	0	0	0	0	0	0	0	0	0	0	0
Cyphastrea	0	0	0	0	0	0	0	0	0	0	0	0
Diploastrea	0	0	0	0	0	0	0	0	0	0	0	0
Echinopora	0	0	0	0	0	0	0	0	0	0	0	0
Favia	0	0	0	0	0	0	0	0	0	0	1	1
Favites	0	0	0	0	0	1	0	0	0	0	15	16
Goniastrea	0	0	0	0	0	0	0	0	0	0	0	0
Platygyra	0	0	0	0	0	0	0	0	0	0	2	2
Ctenactis	0	1	0	0	0	0	0	0	0	0	4	5
Fungia	0	0	0	0	0	0	0	0	0	0	4	4
Merulina	0	0	0	0	0	0	0	0	0	0	1	1
Lobophyllia	0	0	0	0	0	0	0	0	0	0	0	0
Symphyllia	0	0	0	0	0	0	0	0	0	0	9	9
Galaxea	0	0	0	0	0	0	0	0	0	0	0	0
Echinophyllia	0	0	0	0	0	0	0	0	0	0	1	1
Mycedium	0	0	0	0	0	0	0	0	0	0	0	0
Pectinia	0	0	0	0	0	0	0	0	0	0	0	0
Pocillopora	0	0	0	0	0	0	0	0	0	0	0	0
Seriatopora	0	0	0	0	0	0	0	0	0	0	0	0
Stlyophora	0	0	0	0	0	0	0	0	0	0	0	0
Alveopora	0	0	0	0	0	0	0	0	0	0	0	0
Goniopora	0	0	0	0	0	0	0	0	0	0	0	0
Porites	0	0	0	0	1	0	0	0	0	0	3	4
Coscinaraea	0	0	0	0	0	0	0	0	0	0	0	0
Psammocora	0	0	0	0	0	0	0	0	0	0	0	0
Trachyphyllia	0	0	0	0	0	0	0	0	0	0	0	0
Hydrophora	0	0	0	0	0	0	0	0	0	0	0	0
Montastrea	0	0	0	0	0	0	0	0	0	0	0	0
Oxypora	0	0	0	0	0	0	0	0	0	0	2	2
Average number	0	5	0	0	1	1	0	0	0	0	66	73
Percentage	0	6.84932	0	0	1.36986	1.36986	0	0	0	0	90.411

## Sheet: Siwa T5 2016
	Bleaching
Genus	Whole BL	Partial BL	Focal BL	Non Focal	Scars	Pigmentation	Trematodiasis	Bioerosion	Disease	Mucus	healthy	Total number
Acropora	1	0	0	0	0	0	0	0	0	0	1	2
Montipora	0	0	0	0	0	0	0	0	0	0	14	14
Astreopora	0	0	0	0	0	0	0	0	0	0	0	0
Gardineroseris	0	0	0	0	0	0	0	0	0	0	0	0
Leptoseris	0	0	0	0	0	0	0	0	0	0	1	1
Pachyseris	0	0	0	0	0	0	0	0	0	0	0	0
Pavona	0	0	0	0	0	0	0	0	0	0	2	2
Turbinaria	0	0	0	0	0	0	0	0	0	0	0	0
Euphyllia	0	0	0	0	0	0	0	0	0	0	0	0
Physogyra	0	0	0	0	0	0	0	0	0	0	2	2
Plerogyra	0	0	0	0	0	0	0	0	0	0	0	0
Cyphastrea	0	0	0	0	0	0	0	0	0	0	3	3
Diploastrea	0	0	0	0	0	0	0	0	0	0	0	0
Echinopora	0	0	0	0	0	0	0	0	0	0	0	0
Favia	0	1	0	0	0	0	0	0	0	0	8	9
Favites	0	0	0	0	0	0	0	0	0	0	15	15
Goniastrea	0	0	0	0	0	0	0	0	0	0	2	2
Platygyra	0	0	0	0	0	0	0	0	0	0	3	3
Ctenactis	0	1	0	0	0	0	0	0	0	0	1	2
Fungia	0	0	0	0	0	0	0	0	0	0	4	4
Merulina	0	0	0	0	0	0	0	0	0	0	3	3
Lobophyllia	0	0	0	0	0	0	0	0	0	0	0	0
Symphllyia	0	0	0	0	0	0	0	0	0	0	9	9
Galaxea	0	0	0	0	0	0	0	0	0	0	4	4
Echinophyllia	0	0	0	0	0	0	0	0	0	0	0	0
Mycedium	0	0	0	0	0	0	0	0	0	0	0	0
Pectinia	0	0	0	0	0	0	0	0	0	0	0	0
Pocillopora	0	0	0	0	0	0	0	0	0	0	0	0
Seriatopora	0	0	0	0	0	0	0	0	0	0	0	0
Stlyophora	0	0	0	0	0	0	0	0	0	0	0	0
Alveopora	0	0	0	0	0	0	0	0	0	0	0	0
Goniopora	0	0	0	0	0	0	0	0	0	0	0	0
Porites	0	0	0	1	0	0	0	2	0	0	10	13
Coscinaraea	0	0	0	0	0	0	0	0	0	0	0	0
Psammocora	0	0	0	0	0	0	0	0	0	0	0	0
Trachyphyllia	0	0	0	0	0	0	0	0	0	0	0	0
Hydrophora	0	0	0	0	0	0	0	0	0	0	0	0
Montastrea	0	0	0	0	0	0	0	0	0	0	1	1
Oxypora	0	0	0	0	0	0	0	0	0	0	0	0
Average number	1	2	0	1	0	0	0	2	0	0	83	89
Percentage	1.1236	2.24719	0	1.1236	0	0	0	2.24719	0	0	93.2584

## Sheet: Siwa T6 2016
	Bleaching
Genus	Whole BL	Partial BL	Focal BL	Non Focal	Scars	Pigmentation	Trematodiasis	Bioerosion	Disease	Mucus	healthy	Total number
Acropora	0	0	0	0	0	0	0	0	0	0	2	2
Montipora	0	0	0	0	0	0	0	0	0	0	11	11
Astreopora	0	0	0	0	0	0	0	0	0	0	0	0
Gardineroseris	0	0	0	0	0	0	0	0	0	0	0	0
Leptoseris	0	0	0	1	0	0	0	0	0	0	0	1
Pachyseris	0	3	0	0	0	0	0	0	0	0	8	11
Pavona	0	0	0	0	0	0	0	0	0	0	1	1
Turbinaria	0	0	0	0	0	0	0	0	0	0	0	0
Euphyllia	0	0	0	0	0	0	0	0	0	0	1	1
Physogyra	0	0	0	0	0	0	0	0	0	0	0	0
Plerogyra	0	0	0	0	0	0	0	0	0	0	0	0
Cyphastrea	0	0	0	0	0	0	0	0	0	0	0	0
Diploastrea	0	0	0	0	0	0	0	0	0	0	1	1
Echinopora	0	0	0	0	0	0	0	0	0	0	0	0
Favia	0	0	0	0	0	0	0	0	0	0	9	9
Favites	0	0	0	0	0	0	0	0	0	0	23	23
Goniastrea	0	0	0	0	0	0	0	0	0	0	3	3
Platygyra	0	0	0	0	0	0	0	0	0	0	6	6
Ctenactis	0	3	0	0	0	0	0	0	0	0	2	5
Fungia	0	0	0	0	0	0	0	0	0	0	4	4
Merulina	0	0	0	0	0	0	0	0	0	0	1	1
Lobophyllia	0	0	0	0	0	0	0	0	0	0	3	3
Symphllyia	0	0	0	0	0	0	0	0	0	1	3	4
Galaxea	0	0	0	0	0	0	0	0	0	0	0	0
Echinophyllia	0	0	0	0	0	0	0	0	0	0	0	0
Mycedium	0	0	0	0	0	0	0	0	0	0	0	0
Pectinia	0	0	0	0	0	0	0	0	0	0	0	0
Pocillopora	0	0	0	0	0	0	0	0	0	0	0	0
Seriatopora	0	0	0	0	0	0	0	0	0	0	0	0
Stlyophora	0	0	0	0	0	0	0	0	0	0	0	0
Alveopora	0	0	0	0	0	0	0	0	0	0	0	0
Goniopora	0	0	0	0	0	0	0	0	0	0	0	0
Porites	0	0	0	1	0	2	0	7	1	0	7	18
Coscinaraea	0	0	0	0	0	0	0	0	0	0	0	0
Psammocora	0	0	0	0	0	0	0	0	0	0	0	0
Trachyphyllia	0	0	0	0	0	0	0	0	0	0	0	0
Hydrophora	0	0	0	0	0	0	0	0	0	0	0	0
Montastrea	0	0	0	0	0	0	0	0	0	0	0	0
Oxypora	0	0	0	0	0	0	0	0	0	0	0	0
Average number	0	6	0	2	0	2	0	7	1	1	85	104
Percentage	0	5.76923	0	1.92308	0	1.92308	0	6.73077	0.961538	0.961538	81.7308

## Sheet: Siwa T1 2017
	Bleaching
Genus	Whole BL	Partial BL	Focal BL	Non Focal	Scars	Pigmentation	Trematodiasis	Bioerosion	Disease	Mucus	Healthy	Total number
Acropora	0	1	0	0	0	0	0	0	0	0	9	10
Montipora	0	0	0	0	0	0	0	0	0	1	10	11
Astreopora	0	0	0	0	0	0	0	0	0	0	0	0
Gardineroseris	0	0	0	0	0	0	0	0	0	0	0	0
Leptoseris	0	0	0	0	0	0	0	0	0	0	0	0
Pachyseris	0	0	0	0	0	0	0	0	0	0	7	7
Pavona	0	0	0	0	0	0	0	0	0	0	0	0
Turbinaria	0	0	0	0	0	0	0	0	0	0	0	0
Euphyllia	0	0	0	0	0	0	0	0	0	0	0	0
Physogyra	0	0	0	0	0	0	0	0	0	0	0	0
Plerogyra	0	0	0	0	0	0	0	0	0	0	0	0
Cyphastrea	0	0	0	0	0	0	0	0	0	0	0	0
Diploastrea	0	0	0	0	0	0	0	0	0	0	2	2
Echinopora	0	1	0	0	0	0	0	0	0	0	8	9
Favia	1	0	0	0	0	0	0	0	0	2	12	15
Favites	0	0	0	0	0	0	0	1	0	0	9	10
Goniastrea	0	0	0	0	0	0	0	0	0	0	0	0
Platygyra	1	0	0	0	0	0	0	1	0	0	2	4
Ctenactis	0	0	0	0	0	0	0	0	0	0	1	1
Fungia	0	0	0	0	0	0	0	0	0	0	0	0
Merulina	0	0	0	0	0	0	0	0	0	0	2	2
Lobophyllia	0	0	0	0	0	0	0	0	0	0	2	2
symphyllia	0	0	0	0	0	0	0	0	0	0	5	5
Galaxea	0	0	0	0	0	0	0	0	0	0	4	4
Echinophyllia	0	0	0	0	0	0	0	0	0	0	1	1
Mycedium	0	0	0	0	0	0	0	0	0	0	0	0
Pectinia	0	0	0	0	0	0	0	0	0	0	0	0
Pocillopora	0	0	0	0	0	0	0	0	0	0	1	1
Seriatopora	0	0	0	0	0	0	0	0	0	0	0	0
Stlyophora	0	0	0	0	0	0	0	0	0	0	0	0
Alveopora	0	0	0	0	0	0	0	0	0	0	0	0
Goniopora	0	0	0	0	0	0	0	0	0	0	3	3
Porites	0	0	4	1	1	5	0	6	0	0	1	18
Coscinaraea	0	0	0	0	0	0	0	0	0	0	0	0
Psammocora	0	0	0	0	0	0	0	0	0	0	0	0
Trachyphyllia	0	0	0	0	0	0	0	0	0	0	0	0
Hydrophora	0	0	0	0	0	0	0	0	0	0	0	0
Montastrea	0	0	0	0	0	0	0	0	0	0	0
Oxypora	0	0	0	0	0	0	0	0	0	0	0
Average number	2	1	4	1	1	5	0	8	0	2	60	84
Percentage	2.38095	1.19048	4.7619	1.19048	1.19048	5.95238	0	9.52381	0	2.38095	71.4286

## Sheet: Siwa T2 2017
	Bleaching
Genus	Whole BL	Partial BL	Focal BL	Non Focal	Scars	Pigmentation	Trematodiasis	Bioerosion	Disease	Mucus	heakthy	Total number
Acropora	0	0	0	0	0	0	0	0	0	0	6	6
Montipora	0	0	0	0	0	0	0	0	0	0	21	21
Astreopora	0	0	0	0	0	0	0	0	0	0	0	0
Gardineroseris	0	0	0	0	0	0	0	0	0	0	0	0
Leptoseris	0	0	0	0	0	0	0	0	0	0	0	0
Pachyseris	0	0	0	0	0	0	0	0	0	0	3	3
Pavona	0	0	0	0	0	0	0	0	0	0	0	0
Turbinaria	0	0	0	0	0	0	0	0	0	0	0	0
Euphyllia	0	0	0	0	0	0	0	0	0	0	0	0
Physogyra	0	0	0	0	0	0	0	0	0	0	0	0
Plerogyra	0	0	0	0	0	0	0	0	0	0	0	0
Cyphastrea	0	0	0	0	0	0	0	0	0	0	0	0
Diploastrea	0	0	0	0	0	0	0	0	0	0	3	3
Echinopora	0	0	0	0	0	0	0	0	0	0	8	8
Favia	0	0	0	0	0	0	0	0	0	0	3	3
Favites	0	0	0	0	0	0	0	0	0	0	10	10
Goniastrea	0	0	0	0	0	0	0	0	0	0	0	0
Platygyra	0	0	0	0	0	0	0	0	0	0	1	1
Ctenactis	0	0	0	0	0	0	0	0	0	0	0	0
Fungia	0	0	0	0	0	0	0	0	0	0	0	0
Merulina	0	0	0	0	0	0	0	0	0	0	14	14
Lobophyllia	0	0	0	0	0	0	0	0	0	0	1	1
Symphllyia	0	0	0	0	0	0	0	0	0	0	2	2
Galaxea	0	0	0	0	0	0	0	0	0	0	5	5
Echinophyllia	0	0	0	0	0	0	0	0	0	0	0	0
Mycedium	0	0	0	0	0	0	0	0	0	0	0	0
Pectinia	0	0	0	0	0	0	0	0	0	0	0	0
Pocillopora	0	0	0	0	0	0	0	0	0	0	3	3
Seriatopora	0	0	0	0	0	0	0	0	0	0	0	0
Stlyophora	0	0	0	0	0	0	0	0	0	0	0	0
Alveopora	0	0	0	0	0	0	0	0	0	0	0	0
Goniopora	0	0	0	0	0	0	0	0	0	0	3	3
Porites	0	2	0	1	0	3	0	0	6	0	2	14
Coscinaraea	0	0	0	0	0	0	0	0	0	0	0	0
Psammocora	0	0	0	0	0	0	0	0	0	0	0	0
Trachyphyllia	0	0	0	0	0	0	0	0	0	0	0	0
Hydrophora	0	0	0	0	0	0	0	0	0	0	0	0
Montastrea	0	0	0	0	0	0	0	0	0	0	0
Oxypora	0	0	0	0	0	0	0	0	0	0	0
Average number	0	2	0	1	0	3	0	0	6	0	58	70
Percentage	0	2.85714	0	1.42857	0	4.28571	0	0	8.57143	0	82.8571

## Sheet: Siwa T3 2017
	Bleaching
Genus	Whole BL	Partial BL	Focal BL	Non Focal	Scars	Pigmentation	Trematodiasis	Bioerosion	Disease	Mucus	healthy	Total number
Acropora	0	0	0	0	0	0	0	0	0	1	3	4
Montipora	0	0	0	0	0	0	0	0	0	0	10	10
Astreopora	0	0	0	0	0	0	0	0	0	0	3	3
Gardineroseris	0	0	0	0	0	0	0	0	0	0	0	0
Leptoseris	0	0	0	0	0	0	0	0	0	0	0	0
Pachyseris	0	0	0	0	0	0	0	0	0	0	0	0
Pavona	0	0	0	0	0	0	0	0	0	0	0	0
Turbinaria	0	0	0	0	0	0	0	0	0	0	0	0
Euphyllia	0	0	0	0	0	0	0	0	0	0	0	0
Physogyra	0	0	0	0	0	0	0	0	0	0	0	0
Plerogyra	0	0	0	0	0	0	0	0	0	0	0	0
Cyphastrea	0	0	0	0	0	0	0	0	0	0	0	0
Diploastrea	0	0	0	0	0	0	0	0	0	0	0	0
Echinopora	0	3	1	0	0	0	0	2	0	0	12	18
Favia	0	0	0	0	0	0	0	2	0	1	14	17
Favites	0	0	0	0	0	0	0	0	0	1	9	10
Goniastrea	0	0	0	0	0	0	0	0	0	0	0	0
Platygyra	0	0	0	0	0	0	0	0	0	0	0	0
Ctenactis	0	0	0	0	0	0	0	0	0	0	2	2
Fungia	0	0	0	0	0	0	0	0	0	0	0	0
Merulina	0	1	0	0	0	0	0	1	0	0	7	9
Lobophyllia	0	0	0	0	0	0	0	0	0	0	2	2
Symphllyia	0	0	0	0	0	0	0	0	0	0	3	3
Galaxea	0	0	0	0	0	0	0	0	0	0	3	3
Echinophyllia	0	0	0	0	0	0	0	0	0	0	0	0
Mycedium	0	0	0	0	0	0	0	0	0	0	0	0
Pectinia	0	0	0	0	0	0	0	0	0	0	0	0
Pocillopora	0	0	0	0	0	0	0	0	0	0	0	0
Seriatopora	0	0	0	0	0	0	0	0	0	0	0	0
Stlyophora	0	0	0	0	0	0	0	0	0	0	0	0
Alveopora	0	0	0	0	0	0	0	0	0	0	0	0
Goniopora	0	0	0	0	0	0	0	0	0	0	1	1
Porites	0	0	0	1	0	1	0	14	0	0	3	19
Coscinaraea	0	0	0	0	0	0	0	0	0	0	0	0
Psammocora	0	0	0	0	0	0	0	0	0	0	0	0
Trachyphyllia	0	0	0	0	0	0	0	0	0	0	0	0
Hydrophora	0	0	0	0	0	0	0	0	0	0	3	3
Montastrea	0	0	0	0	0	0	0	0	0	0	0
Oxypora	0	0	0	0	0	0	0	0	0	0	0
Average number	0	4	1	1	0	1	0	19	0	2	62	90
Percentage	0	4.44444	1.11111	1.11111	0	1.11111	0	21.1111	0	2.22222	68.8889

## Sheet: Siwa T4 2017
Genus	Whole BL	Partial BL	Focal BL	Non Focal	Scars	Pigmentation	Trematodiasis	Bioerosion	tissue necrosis	Mucus	Healthy	Total number
Acropora	0	0	0	0	0	0	0	0	0	0	9	9
Montipora	0	0	0	1	0	0	0	0	2	0	12	15
Astreopora	0	0	0	0	0	0	0	0	0	0	1	1
Gardineroseris	0	0	0	0	0	0	0	0	0	0	0	0
Leptoseris	0	0	0	0	0	0	0	0	0	0	0	0
Pachyseris	0	0	0	0	0	0	0	0	2	0	16	18
Pavona	0	0	0	0	0	0	0	0	0	0	0	0
Turbinaria	0	0	0	0	0	0	0	0	0	0	0	0
Euphyllia	0	0	0	0	0	0	0	0	0	0	0	0
Physogyra	0	0	0	0	0	0	0	0	0	0	0	0
Plerogyra	0	0	0	0	0	0	0	0	0	0	1	1
Cyphastrea	0	0	0	0	0	0	0	0	0	0	0	0
Diploastrea	0	0	0	0	0	0	0	2	0	0	3	5
Echinopora	0	0	0	0	0	0	0	0	0	0	3	3
Favia	0	0	0	0	0	0	0	0	0	0	4	4
Favites	0	4	0	0	0	0	0	1	2	0	15	22
Goniastrea	0	0	0	0	0	0	0	0	0	0	0	0
Platygyra	0	0	0	0	0	0	0	2	0	0	0	2
Ctenactis	0	2	0	0	0	0	0	0	0	0	6	8
Fungia	0	0	0	0	0	0	0	0	0	0	6	6
Merulina	0	0	0	0	0	0	0	0	0	0	5	5
Lobophyllia	0	0	0	0	0	0	0	0	0	0	5	5
symphyllia	0	0	0	1	0	0	0	0	0	0	7	8
Galaxea	0	0	0	0	0	0	0	0	0	0	8	8
Echinophyllia	0	0	0	0	0	0	0	0	0	0	0	0
Mycedium	0	0	0	0	0	0	0	0	0	0	0	0
Pectinia	0	0	0	0	0	0	0	0	0	0	4	4
Pocillopora	0	0	0	0	0	0	0	0	0	0	0	0
Seriatopora	0	0	0	0	0	0	0	0	0	0	0	0
Stlyophora	0	0	0	0	0	0	0	0	0	0	0	0
Alveopora	0	0	0	0	0	0	0	0	0	0	0	0
Goniopora	0	0	0	0	0	0	0	0	0	0	1	1
Porites	0	0	0	0	0	0	0	8	0	0	3	11
Coscinaraea	0	0	0	0	0	0	0	0	0	0	0	0
Psammocora	0	0	0	0	0	0	0	0	0	0	0	0
Trachyphyllia	0	0	0	0	0	0	0	0	0	0	0	0
Hydrophora	0	0	0	0	0	0	0	0	0	0	0	0
Montastrea	0	0	0	0	0	0	0	0	0	0	0
Oxypora	0	0	0	0	0	0	0	0	0	0	0
Heliofungia	0	0	0	0	0	0	0	0	0	0	1
Average number	0	6	0	1	0	0	0	13	4	0	88	112
Percentage	0	5.35714	0	0.892857	0	0	0	11.6071	3.57143	0	78.5714

[truncated: 24 more sheets: Siwa T5 2017, Siwa T6 2017, EG T1 2016, EG T2 2016, EG T3 2016, EG T4 2016, EG T5 2016, EG T6 2016, EG T1 2017, EG T2 2017, EG T3 2017, EG T4 2017, EG T5 2017, EG T6 2017, AG T1 2016, AG T2 2016, AG T3 2016, AG T4 2016, AG T5 2016, AG T6 2016 …]
